# Supplementary material for: Understanding the Influence of Socioeconomic Variables on Medicinal Plant Knowledge in the Peruvian Andes
Source: Plants (Basel). 2022 Oct 12;11(20):2681. doi: 10.3390/plants11202681 (PMC9608460; doi:10.3390/plants11202681)
Supplement: Supplementary file 1 [file plants-11-02681-s001.zip]

Archive with 1 entries (1 files):
- plants-1846942-supplementary.pdf
